# Supplementary material for: Circular RNA circMYLK4 shifts energy metabolism from glycolysis to OXPHOS by binding to the calcium channel auxiliary subunit CACNA2D2
Source: J Biol Chem. 2024 May 30;300(7):107426. doi: 10.1016/j.jbc.2024.107426 (PMC11245919; doi:10.1016/j.jbc.2024.107426)
Supplement: Supporting Data [file mmc2.xlsx]

## Sheet: Sheet1
Receptor interface residue(s):			Ligand interface residue(s):			Receptor-ligand interface residue pair(s):
GLN	23A	3.427	A	5	3.246	23A - 5	3.427
ARG	26A	3.246	A	51	3.014	26A - 5	3.246
LYS	30A	3.05	G	52	3.942	30A - 479	3.996
ARG	33A	3.195	A	53	4.513	30A - 480	3.05
ASN	34A	2.764	C	291	4.732	33A - 489	4.673
PHE	36A	4.782	C	297	3.137	33A - 499	4.353
GLU	37A	2.64	U	300	2.575	33A - 500	3.195
LYS	49A	4.97	G	301	2.356	33A - 501	4.763
CYS	272A	4.95	U	302	2.226	34A - 500	4.917
THR	274A	3.679	C	303	4.282	34A - 501	2.764
ARG	337A	3.137	A	304	4.081	34A - 502	3.467
TRP	371A	4.66	U	305	3.188	36A - 499	4.959
GLU	516A	3.59	G	413	4.12	36A - 500	4.782
ASP	517A	4.186	C	426	4.97	37A - 499	2.64
GLU	518A	2.906	G	478	2.153	49A - 426	4.97
ASN	519A	2.551	A	479	2.878	272A - 940	4.95
GLU	522A	4.943	G	480	3.05	274A - 939	4.244
LYS	535A	4.493	A	489	4.673	274A - 940	3.679
ILE	537A	4.795	C	490	3.413	337A - 297	3.137
ARG	538A	3.153	C	499	2.64	371A - 297	4.66
GLU	551A	1.892	A	500	3.195	516A - 529	3.59
MET	553A	3.82	G	501	2.764	517A - 951	4.186
SER	755A	2.878	A	502	3.467	518A - 525	4.674
LEU	756A	4.508	U	518	3.82	518A - 526	3.567
GLY	757A	3.078	G	519	3.153	518A - 528	2.906
GLY	758A	2.153	G	520	2.582	518A - 951	4.293
ARG	759A	4.605	G	525	4.674	518A - 952	3.913
GLN	795A	3.014	A	526	3.567	519A - 951	3.59
GLY	797A	4.444	A	527	2.963	519A - 952	2.551
PRO	798A	3.942	G	528	2.906	519A - 953	4.464
SER	855A	4.022	C	529	3.59	522A - 952	4.943
THR	858A	4.268	C	530	2.377	535A - 952	4.971
ARG	859A	2.377	U	531	2.726	535A - 953	4.493
LYS	860A	4.852	A	538	4.212	537A - 952	4.795
GLU	861A	3.257	U	539	4.718	538A - 519	3.153
LYS	934A	2.726	C	939	4.244	538A - 951	3.686
TYR	939A	4.6	C	940	3.679	538A - 952	3.952
GLY	941A	4.424	U	942	3.185	551A - 950	3.66
SER	942A	2.7	U	943	3.148	551A - 951	1.892
VAL	943A	4.71	G	948	4.09	553A - 518	3.82
ASN	944A	2.582	C	949	4.022	755A - 478	3.589
CYS	1001A	4.815	U	950	3.032	755A - 479	2.878
GLU	1002A	3.148	C	951	1.892	756A - 478	4.508
GLN	1005A	3.185	A	952	2.551	756A - 490	4.859
ARG	1006A	2.963	G	953	4.464	757A - 413	4.12
PRO	1035A	2.575				757A - 478	3.078
PRO	1036A	2.53				757A - 479	4.688
SER	1037A	4.202				757A - 490	3.413
LEU	1038A	2.356				758A - 478	2.153
LEU	1041A	2.226				759A - 478	4.605
VAL	1042A	3.402				795A - 51	3.014
GLN	1045A	3.188				795A - 52	4.23
						795A - 53	4.513
						797A - 52	4.444
						797A - 53	4.89
						798A - 52	3.942
						855A - 948	4.09
						855A - 949	4.022
						858A - 950	4.268
						859A - 530	2.377
						860A - 529	4.852
						860A - 530	4.948
						861A - 530	3.257
						861A - 531	3.479
						934A - 530	4.554
						934A - 531	2.726
						939A - 950	4.6
						941A - 950	4.424
						942A - 520	2.7
						942A - 949	4.39
						942A - 950	3.032
						943A - 520	4.71
						944A - 519	3.551
						944A - 520	2.582
						1001A - 942	4.815
						1002A - 942	3.384
						1002A - 943	3.148
						1005A - 942	3.185
						1006A - 527	2.963
						1006A - 538	4.212
						1006A - 539	4.718
						1006A - 943	4.684
						1035A - 300	2.575
						1035A - 301	4.02
						1036A - 300	4.313
						1036A - 301	2.53
						1036A - 302	2.776
						1037A - 301	4.202
						1038A - 300	3.177
						1038A - 301	2.356
						1041A - 301	4.604
						1041A - 302	2.226
						1042A - 291	4.732
						1042A - 305	3.402
						1045A - 303	4.282
						1045A - 304	4.081
						1045A - 305	3.188
